# Supplementary material for: Factors Driving Individuals’ Attitudes toward Sugar and Sweet-Tasting Foods: An Analysis within the Scope of Theory of Planned Behavior
Source: Foods. 2024 Sep 28;13(19):3109. doi: 10.3390/foods13193109 (PMC11475485; doi:10.3390/foods13193109)
Supplement: Supplementary file 1 [file foods-13-03109-s001.zip]

Archive with 1 entries (1 files):
- foods-3207802-supplementary.pdf
